# Supplementary material for: Global burden of varicella and herpes zoster across 204 countries, 1990–2021: a temporal trend analysis in the era of the COVID-19 pandemic and projections to 2036
Source: Front Public Health. 2025 Dec 5;13:1654535. doi: 10.3389/fpubh.2025.1654535 (PMC12714960; doi:10.3389/fpubh.2025.1654535)
Supplement: Supplementary file 1 [file Table_1.xlsx]

## Sheet: export.Export.AAPC
location_name	Joinpoint Model	AAPC Index	Start Obs	End Obs	AAPC	AAPC C.I. Low	AAPC C.I. High	Statistically Significant (0=No 1=Yes)	Test Statistic	P-Value
Global Both	1	Full Range	2016	2021	1.3465	1.327	1.3661	1	135.862	0
Global Male	0	Full Range	2016	2021	1.2592	-0.0193	2.554	0	2.7343	0.052213
Global Female	1	Full Range	2016	2021	1.3545	1.3349	1.3742	1	136.238	0
Low SDI	1	Full Range	2016	2021	1.7194	1.6672	1.7715	1	65.1898	0
Low-middle SDI	0	Full Range	2016	2021	1.5826	0.0563	3.1322	1	2.8797	0.045027
Middle SDI	1	Full Range	2016	2021	0.01	-0.042	0.0619	0	0.3759	0.70701
High-middle SDI	1	Full Range	2016	2021	0.9111	0.8911	0.9311	1	89.8449	0
High SDI	1	Full Range	2016	2021	0.7825	0.7527	0.8123	1	51.6768	0
Andean Latin America	0	Full Range	2016	2021	0.0068	0.0031	0.0104	1	5.1629	0.006685
Australasia	0	Full Range	2016	2021	0.4009	0.0138	0.7894	1	2.8756	0.045211
Caribbean	1	Full Range	2016	2021	0.5387	0.2938	0.7843	1	4.3166	1.6e-05
Central Asia	0	Full Range	2016	2021	2.4279	-0.0532	4.9705	0	2.7162	0.053193
Central Europe	1	Full Range	2016	2021	-0.357	-0.3654	-0.3486	1	-83.2086	0
Central Latin America	0	Full Range	2016	2021	1.4021	-0.3004	3.1337	0	2.2832	0.084492
Central Sub-Saharan Africa	0	Full Range	2016	2021	1.6284	-0.1653	3.4542	0	2.5185	0.06546
East Asia	0	Full Range	2016	2021	-0.1715	-0.2119	-0.1311	1	-11.7723	0.000298
Eastern Europe	1	Full Range	2016	2021	2.5636	2.5558	2.5714	1	652.601	0
Eastern Sub-Saharan Africa	1	Full Range	2016	2021	1.9158	1.8637	1.968	1	72.6604	0
High-income Asia Pacific	1	Full Range	2016	2021	0.1907	0.1702	0.2112	1	18.2189	0
High-income North America	0	Full Range	2016	2021	1.2303	0.246	2.2242	1	3.4748	0.025472
North Africa and Middle East	0	Full Range	2016	2021	1.6561	-0.1122	3.4558	0	2.5988	0.060123
Oceania	0	Full Range	2016	2021	0.0048	0.0025	0.0072	1	5.8403	0.004285
South Asia	1	Full Range	2016	2021	1.7943	1.7847	1.804	1	368.369	0
Southeast Asia	1	Full Range	2016	2021	1.1214	1.0496	1.1932	1	30.7674	0
Southern Latin America	1	Full Range	2016	2021	0.2336	0.1341	0.3332	1	4.6046	4e-06
Southern Sub-Saharan Africa	1	Full Range	2016	2021	1.4341	1.2709	1.5976	1	17.326	0
Tropical Latin America	0	Full Range	2016	2021	-0.0037	-0.0084	0.001	0	-2.1643	0.096427
Western Europe	1	Full Range	2016	2021	0.4063	0.3857	0.4269	1	38.7466	0
Western Sub-Saharan Africa	0	Full Range	2016	2021	1.4598	-0.2871	3.2373	0	2.3168	0.081421

## Sheet: export.Export.APC
location_name	Model	Segment	Segment Start	Segment End	APC	APC 95% LCL	APC 95% UCL	APC Significant	Test Statistic	P-Value
Global Both	1	0	2016	2019	-0.0448	-0.1733	0.0839	0	-4.4241	0.141519
Global Both	1	1	2019	2021	3.4699	3.2156	3.7249	1	176.114	0.003615
Global Male	0	0	2016	2021	1.2592	-0.0193	2.554	0	2.7343	0.052213
Global Female	1	0	2016	2019	-0.009	-0.1373	0.1195	0	-0.8927	0.536067
Global Female	1	1	2019	2021	3.4348	3.1791	3.6913	1	173.305	0.003673
Low SDI	1	0	2016	2019	-0.0687	-0.4035	0.2673	0	-2.6002	0.233735
Low SDI	1	1	2019	2021	4.4616	3.7737	5.154	1	83.9439	0.007584
Low-middle SDI	0	0	2016	2021	1.5826	0.0563	3.1322	1	2.8797	0.045027
Middle SDI	1	0	2016	2018	0.2255	-0.4432	0.8986	0	4.2751	0.146284
Middle SDI	1	1	2018	2021	-0.1335	-0.4728	0.2071	0	-4.9848	0.126038
High-middle SDI	1	0	2016	2019	-0.2514	-0.3828	-0.1199	1	-24.2738	0.026212
High-middle SDI	1	1	2019	2021	2.6804	2.4215	2.94	1	133.108	0.004783
High SDI	1	0	2016	2019	-0.1194	-0.3139	0.0755	0	-7.7879	0.081299
High SDI	1	1	2019	2021	2.1507	1.7637	2.5392	1	71.236	0.008936
Andean Latin America	0	0	2016	2021	0.0068	0.0031	0.0104	1	5.1629	0.006685
Australasia	0	0	2016	2021	0.4009	0.0138	0.7894	1	2.8756	0.045211
Caribbean	1	0	2016	2019	-0.4718	-1.9672	1.0464	0	-3.9693	0.157115
Caribbean	1	1	2019	2021	2.0738	-1.1772	5.4319	0	8.0576	0.078607
Central Asia	0	0	2016	2021	2.4279	-0.0532	4.9705	0	2.7162	0.053193
Central Europe	1	0	2016	2018	-0.7122	-0.8224	-0.6018	1	-81.7717	0.007785
Central Europe	1	1	2018	2021	-0.1196	-0.1725	-0.0667	1	-28.7057	0.022169
Central Latin America	0	0	2016	2021	1.4021	-0.3004	3.1337	0	2.2832	0.084492
Central Sub-Saharan Africa	0	0	2016	2021	1.6284	-0.1653	3.4542	0	2.5185	0.06546
East Asia	0	0	2016	2021	-0.1715	-0.2119	-0.1311	1	-11.7723	0.000298
Eastern Europe	1	0	2016	2019	-0.1479	-0.1998	-0.0961	1	-36.214	0.017575
Eastern Europe	1	1	2019	2021	6.7696	6.6677	6.8715	1	872.024	0.00073
Eastern Sub-Saharan Africa	1	0	2016	2019	-0.3375	-0.6705	-0.0034	1	-12.8346	0.049502
Eastern Sub-Saharan Africa	1	1	2019	2021	5.3917	4.6979	6.0901	1	101.022	0.006302
High-income Asia Pacific	1	0	2016	2019	-0.085	-0.2173	0.0475	0	-8.1501	0.077723
High-income Asia Pacific	1	1	2019	2021	0.6056	0.3383	0.8737	1	28.8349	0.022069
High-income North America	0	0	2016	2021	1.2303	0.246	2.2242	1	3.4748	0.025472
North Africa and Middle East	0	0	2016	2021	1.6561	-0.1122	3.4558	0	2.5988	0.060123
Oceania	0	0	2016	2021	0.0048	0.0025	0.0072	1	5.8403	0.004285
South Asia	1	0	2016	2019	0.024	-0.0394	0.0874	0	4.8014	0.130722
South Asia	1	1	2019	2021	4.5089	4.3832	4.6347	1	465.685	0.001367
Southeast Asia	1	0	2016	2019	-0.2483	-0.7169	0.2225	0	-6.7097	0.094187
Southeast Asia	1	1	2019	2021	3.2113	2.2771	4.154	1	44.173	0.01441
Southern Latin America	1	0	2016	2019	-0.9791	-1.5956	-0.3588	1	-20.0189	0.031774
Southern Latin America	1	1	2019	2021	2.0805	0.7531	3.4255	1	19.9888	0.031822
Southern Sub-Saharan Africa	1	0	2016	2019	-0.1234	-1.1906	0.9554	0	-1.4598	0.382348
Southern Sub-Saharan Africa	1	1	2019	2021	3.816	1.7055	5.9703	1	23.168	0.027461
Tropical Latin America	0	0	2016	2021	-0.0037	-0.0084	0.001	0	-2.1643	0.096427
Western Europe	1	0	2016	2019	-0.6136	-0.7486	-0.4784	1	-57.5287	0.011065
Western Europe	1	1	2019	2021	1.9558	1.6885	2.2238	1	93.7507	0.00679
Western Sub-Saharan Africa	0	0	2016	2021	1.4598	-0.2871	3.2373	0	2.3168	0.081421
